# Supplementary material for: Development of a Closed One-Tube Colorimetric and Fluorescent LAMP Assay for the Rapid Detection of Feline Herpesvirus 1
Source: Animals (Basel). 2026 May 28;16(11):1651. doi: 10.3390/ani16111651 (PMC13255912; doi:10.3390/ani16111651)
Supplement: Supplementary file 1 [file animals-16-01651-s001.zip]

Archive with 1 entries (1 files):
- animals-4305623-supplementary.pdf
